# Supplementary material for: Chromosome engineering points to the cis‐acting mechanism of chromosome arm‐specific telomere length setting and robustness of plant phenotype, chromatin structure and gene expression
Source: Plant J. 2025 Feb 17;121(4):e70024. doi: 10.1111/tpj.70024 (PMC11832813; doi:10.1111/tpj.70024)
Supplement: Supplementary file 2 — Figure S2. Telomere lengths analyzed in leaves of T5 plants by the terminal restriction fragments (TRF) method. (a) WT plants. (b) Plants with translocated arms of chromosomes 1 and 2 with deletion at the junction site, TL1‐2d. (c) Plants with translocated arms of chromosomes 1 and 2 with perfect ligations at both junction sites, TL1‐2p. (d) Plants with translocated arms of chromosomes 1 and 5, TL1‐5. Each lane represents an individual plant (i.e., biological replicate). M, DNA size marker, 1‐kb DNA Gene Ruler Ladder, Thermo Fisher Scientific. Telomere‐specific hybridization signals were evaluated by the WALTER toolset (Lycka et al., 2021) (Figure S3a). [file TPJ-121-0-s003.zip]

Archive with 2 entries (2 files):
- Figure S2_A+B.tif
- Figure S2_C+D.tif
